# Supplementary material for: Characterization of Enrichment Cultures of Anammox, Nitrifying and Denitrifying Bacteria Obtained from a Cold, Heavily Nitrogen-Polluted Aquifer
Source: Biology (Basel). 2023 Jan 30;12(2):221. doi: 10.3390/biology12020221 (PMC9952944; doi:10.3390/biology12020221)
Supplement: Supplementary file 1 [file biology-12-00221-s001.zip]

Archive with 1 entries (1 files):
- biology-2101784-supplementary.pdf
